# Supplementary material for: Post-Diagnostic Support for Behaviour Changes in Young-Onset Dementia in Australia
Source: Brain Sci. 2023 Oct 30;13(11):1529. doi: 10.3390/brainsci13111529 (PMC10670083; doi:10.3390/brainsci13111529)
Supplement: Supplementary file 1 [file brainsci-13-01529-s001.zip]

Archive with 1 entries (1 files):
- brainsci-2672521-supplementary.pdf
